# Supplementary material for: Involvement of BIG5 and BIG3 in BRI1 Trafficking Reveals Diverse Functions of BIG-subfamily ARF-GEFs in Plant Growth and Gravitropism
Source: Int J Mol Sci. 2019 May 11;20(9):2339. doi: 10.3390/ijms20092339 (PMC6539719; doi:10.3390/ijms20092339)
Supplement: Supplementary file 1 [file ijms-20-02339-s001.zip]

Archive with 3 entries (2 files):
- ijms-500144 suppl/
- ijms-500144 suppl/ijms-500144 suppl figures.pdf
- ijms-500144 suppl/ijms-500144 suppl tables.pdf
